# Supplementary material for: plantiSMASH: automated identification, annotation and expression analysis of plant biosynthetic gene clusters
Source: Nucleic Acids Res. 2017 Apr 27;45(Web Server issue):W55–63. doi: 10.1093/nar/gkx305 (PMC5570173; doi:10.1093/nar/gkx305)
Supplement: Supplementary Data [file gkx305_Supp.zip]

Archive with 2 entries (2 files):
- nar-00493-web-b-2017-File006.docx
- nar-00493-web-b-2017-File007.xlsx
