# Supplementary material for: plantiSMASH: automated identification, annotation and expression analysis of plant biosynthetic gene clusters
Source: Nucleic Acids Res. 2017 Apr 27;45(Web Server issue):W55–63. doi: 10.1093/nar/gkx305 (PMC5570173; doi:10.1093/nar/gkx305)
Supplement: Supplementary Data [file gkx305_Supp.zip › nar-00493-web-b-2017-File007.xlsx]

## Sheet: SI Table 1
pHMM Identifer	Full Name	Type	Category	Source	PFAM Accession	Known enzyme [gene]	EC Number	Organism	Literature
Cu_amine_oxid	Copper amine oxidase, enzyme domain	Core - Alkaloid	Copper amine oxidase	PFAM Database	PF01179	N-methylputrescine oxidase [MPO]	EC 1.4.3.21	Nicotiana tabacum cv. Samsun	http://dx.doi.org/10.1093/pcp/pct179
Bet_v_1	Pathogenesis-related protein Bet v I family	Core - Alkaloid	Pictet-Spengler enzyme	PFAM Database	PF00407	(S)-norcoclaurine synthase [NCS]	EC 4.2.1.78	Thalictrum flavum ssp. Glaucum	http://dx.doi.org/10.1111/j.1365-313X.2004.02210.x
Str_synth	Strictosidine synthase	Core - Alkaloid	Strictosidine synthase	PFAM Database	PF03088	Strictosidine synthase [STR1]	EC 4.3.3.2	Catharanthus roseus	http://dx.doi.org/10.1042/bj3060571
Dirigent	Dirigent-like protein	Core - Lignan	Dirigent enzyme	PFAM Database	PF03018	Dirigent protein [PI206]	-	Arabidopsis thaliana	http://dx.doi.org/10.1002/anie.200904622
Chal_sti_synt_C	Chalcone and stilbene synthases, C-terminal domain	Core - Polyketide	Ketosynthase	PFAM Database	PF02797	Eceriferum-c [Cer-C]	EC 4.1.99.5	Hordeum vulgare	http://dx.doi.org/10.1093/jxb/erw105
Chal_sti_synt_N	Chalcone and stilbene synthases, N-terminal domain	Core - Polyketide	Ketosynthase	PFAM Database	PF00195	Eceriferum-c [Cer-C]	EC 4.1.99.5	Hordeum vulgare	http://dx.doi.org/10.1093/jxb/erw105
Glyco_transf_1	Glycosyl transferases group 1	Core - Saccharide	Glycosyltransferase	PFAM Database	PF03033	Sterol 3-beta-glucosyltransferase [UGT80A2]	EC 2.4.1.173	Arabidopsis thaliana	http://dx.doi.org/10.1104/pp.109.140582
Glyco_transf_2	Glycosyl transferase family 2	Core - Saccharide	Glycosyltransferase	PFAM Database	PF00534	Phosphatidylinositol N-acetylglucosaminyltransferase Subunit A [SETH2]	EC 2.4.1.198	Arabidopsis thaliana	http://dx.doi.org/10.1105/tpc.014407
Glyco_transf_28	Glycosyltransferase family 28 N-terminal domain	Core - Saccharide	Glycosyltransferase	PFAM Database	PF00535	N-Acetyl Glucosaminyltransferase I [GnTI]	2.4.1.101	Solanum tuberosum	http://dx.doi.org/10.1104/pp.123.3.1097
UDPGT	UDP-glucoronosyl and UDP-glucosyl transferase	Core - Saccharide	Glycosyltransferase	PFAM Database	PF00201	UDP-glucose:flavonol 3-O-glucosyltransferase [UFGT]	EC 2.4.1.91	Vitis vinifera	http://dx.doi.org/10.1016/S0168-9452(00)00425-8
UDPGT_2	Glycosyltransferase family 28 N-terminal domain	Core - Saccharide	Glycosyltransferase	Manually Curated	n/a	Benzoxazinoid glucosyltransferase [BX8]	EC 2.4.1.202	Zea mays	http://dx.doi.org/10.1046/j.1365-313x.2001.01161.x
Prenyltrans	Prenyltransferase and squalene oxidase repeat	Core - Terpene	Prenyltransferase	PFAM Database	PF00432	Sandaracopimaradiene synthase [DTC3]	-	Selaginella moellendorffii	http://dx.doi.org/10.1042/BJ20140134
PRISE	Progesterone 5β-reductases/iridoid synthases	Core - Terpene	PRISE enzyme	Manually Curated	n/a	Iridoid synthase [IDS]	EC 1.3.1.99	Catharanthus roseus	http://dx.doi.org/10.1038/ncomms4606
SQHop_cyclase_C	Squalene-hopene cyclase C-terminal domain	Core - Terpene	Terpene synthase	PFAM Database	PF13243	Lanosterol synthase [OSC7]	EC 5.4.99.7	Lotus japonicus	http://dx.doi.org/10.1093/pcp/pcj032
SQHop_cyclase_N	Squalene-hopene cyclase N-terminal domain	Core - Terpene	Terpene synthase	PFAM Database	PF13249	Lanosterol synthase [OSC7]	EC 5.4.99.7	Lotus japonicus	http://dx.doi.org/10.1093/pcp/pcj032
Terpene_synth	Terpene synthase, N-terminal domain	Core - Terpene	Terpene synthase	PFAM Database	PF01397	Ent-isokaurene synthase [OsKSL5-6]	EC 4.2.3.28	Oryza sativa	http://dx.doi.org/10.1016/j.phytochem.2006.10.016
Terpene_synth_C	Terpene synthase family, metal binding domain	Core - Terpene	Terpene synthase	PFAM Database	PF03936	Ent-isokaurene synthase [OsKSL5-6]	EC 4.2.3.28	Oryza sativa	http://dx.doi.org/10.1016/j.phytochem.2006.10.016
Acetyltransf_1	Acetyltransferase (GNAT) family	Other	Acetyltransferase	PFAM Database	PF00583	Serotonin N-acetyltransferase [SNAT]	EC 2.3.1.87	Oryza sativa	http://dx.doi.org/10.1111/jpi.12011
Amino_oxidase	Flavin containing amine oxidoreductase	Other	Amino oxidase	PFAM Database	PF01593	Zeta-carotene desaturase [ZDS]	EC 1.3.5.6	Capsicum annuum	http://dx.doi.org/10.1007/s00425-004-1395-2
Aminotran_1_2	Aminotransferase I and II	Other	Aminotransferase	PFAM Database	PF00155	Aminocyclopropane-1-carboxylic acid synthase [ACS]	EC 4.4.1.14	Malus sylvestris	http://dx.doi.org/10.1073/pnas.76.1.170
Aminotran_3	Aminotransferase class-III	Other	Aminotransferase	PFAM Database	PF00202	Putative transaminase [GAME12]	EC 2.6.1.-	Solanum tuberosum	http://dx.doi.org/10.1126/science.1240230
Lyase_aromatic	Aromatic amino acid lyase	Other	Aromatic lyase	PFAM Database	PF00221	Phenylalanine Ammonia-Lyase [PAL1-4]	EC 4.3.1.24	Arabidopsis thaliana	http://dx.doi.org/10.1016/j.phytochem.2004.05.006
Transferase	Transferase family	Other	BAHD acyltransferase	PFAM Database	PF02458	Benzylalcohol acetyltransferase [BEAT]	EC 2.3.1.224	Clarkia breweri	http://dx.doi.org/10.1016/j.pbi.2006.03.016
Cellulose_synt	Cellulose synthase	Other	Cellulose synthase	PFAM Database	PF03552	Beta-1,4-mannan synthase [ManS]	EC 2.4.1.32	Cyamopsis tetragonoloba	http://dx.doi.org/10.1126/science.1090908
Chalcone	Chalcone-flavanone isomerase	Other	Chalcone isomerase	PFAM Database	PF02431	Chalcone-flavonone isomerase [CHI1-3]	EC 5.5.1.6	Lotus japonicus	http://dx.doi.org/​10.​1104/​pp.​004820
Chalcone_2	Chalcone isomerase like	Other	Chalcone isomerase	PFAM Database	PF16035	Chalcone-flavonone isomerase [CHI1-3]	EC 5.5.1.6	Lotus japonicus	http://dx.doi.org/​10.​1104/​pp.​004820
Chalcone_3	Chalcone isomerase	Other	Chalcone isomerase	PFAM Database	PF16036	Chalcone-flavonone isomerase [CHI1-3]	EC 5.5.1.6	Lotus japonicus	http://dx.doi.org/​10.​1104/​pp.​004820
AMP-binding	AMP-binding enzyme	Other	CoA-ligase	PFAM Database	PF00501	4-coumarate--CoA ligase [4CL1]	EC 6.2.1.12	Arabidopsis thaliana	http://dx.doi.org/10.1104/pp.15.00838
Coesterase	Carboxylesterase family	Other	Coesterase	PFAM Database	PF00135	Carboxylesterase [CXE1]	EC 3.1.1.1	Papaver somniferum	http://dx.doi.org/10.1126/science.1220757
p450	Cytochrome P450	Other	Cytochrome 450	PFAM Database	PF00067	Thalianol hydroxylase [THAH]	EC 1.14.13.-	Arabidopsis thaliana	http://dx.doi.org/10.1126/science.1154990
DAHP_synth_1	DAHP synthase	Other	DAHP Synthase	PFAM Database	PF00793	DAHP synthase [DHS1-2]	EC 2.5.1.54	Arabidopsis thaliana	http://dx.doi.org/10.1073/pnas.88.19.8821
DAHP_synth_2	DAHP synthase	Other	DAHP Synthase	PFAM Database	PF01474	DAHP synthase [DHS1-2]	EC 2.5.1.54	Arabidopsis thaliana	http://dx.doi.org/10.1073/pnas.88.19.8821
2OG-FeII_Oxy	2OG-Fe(II) oxygenase	Other	Dioxygenase	PFAM Database	PF03171	2-oxoglutarate/Fe(II)-dependent dioxygenase [GAME11]	EC 1.14.11.50	Solanum lycopersicum	http://dx.doi.org/10.1126/science.1240230
DIOX_N	Non-haem dioxygenase	Other	Dioxygenase	PFAM Database	PF14226	Thebaine 6-O-demethylase [T6ODM]	EC 1.14.11.31	Papaver somniferum	http://dx.doi.org/10.1038/nchembio.317
Epimerase	NAD dependent epimerase/dehydratase	Other	Epimerase	PFAM Database	PF01370	Dihydroflavonol 4-reductase [DFR]	EC 1.1.1.219	Solanum lycopersicum	http://dx.doi.org/10.1104/pp.111.173906
FA_desaturase	Fatty acid desaturase	Other	Fatty-acid desaturase	PFAM Database	PF00487	Palmitoyl-monogalactosyldiacylglycerol delta-7 desaturase [FAD5]	EC 1.14.19.42	Arabidopsis thaliana	http://dx.doi.org/10.1104%2Fpp.104.052951
FA_desaturase_2	Fatty acid desaturase	Other	Fatty-acid desaturase	PFAM Database	PF03405	Palmitoyl-[acyl-carrier-protein] 4-desaturase [P32063]	EC 1.14.19.11	Coriandrum sativum	http://dx.doi.org/10.1104/pp.104.3.827
His_biosynth	Histidine biosynthesis	Other	Histidine biosynthesis	PFAM Database	PF00977	Indole-3-glycerol phosphate lyase [BX1]	EC 4.1.2.8	Zea mays	http://dx.doi.org/10.1046/j.1365-313x.2001.01161.x
Lipoxygenase	Lipoxygenase	Other	Lipoxygenase	PFAM Database	PF00305	Linoleate 9S-lipoxygenase [LOX1]	EC 1.13.11.58	Solanum tuberosum	http://dx.doi.org/10.1074/jbc.271.35.21012
cMT	Methyltransferase enzyme, Chromomethylase (CMT)	Other	Methyltransferase	Manually Curated	n/a	Curated Bacterial-type Methyltransferases (see referenced literature)	-	-	http://dx.doi.org/10.1186/1471-2105-9-454
Methyltransf_11	Methyltransferase domain	Other	Methyltransferase	PFAM Database	PF08241	24-methylenesterol C-methyltransferase [SMT1-3]	EC 2.1.1.41	Arabidopsis thaliana	http://dx.doi.org/10.1104/pp.109.152587
Methyltransf_2	O-methyltransferase	Other	Methyltransferase	PFAM Database	PF00891	Trans-resveratrol di-O-methyltransferase [ROMT]	EC 2.1.1.240	Vitis vinifera	http://dx.doi.org/10.1104/pp.108.126003
Methyltransf_3	O-methyltransferase	Other	Methyltransferase	PFAM Database	PF01596	Caffeoyl-CoA O-methyltransferase [CCoaOMT]	EC 2.1.1.104	Solanum tuberosum	http://dx.doi.org/10.1021/jf505777p
Methyltransf_7	O-methyltransferase	Other	Methyltransferase	PFAM Database	PF03492	Caffeine synthase [TCS1]	EC 2.1.1.160	Camellia sinensis	http://dx.doi.org/10.1038/35023072
nMT	N-Methyltransferase enzyme	Other	Methyltransferase	Manually Curated	n/a	Curated Bacterial-type Methyltransferases (see referenced literature)	-	-	http://dx.doi.org/10.1186/1471-2105-9-454
oMT	Methyltransferase enzyme, O-methylated flavonoid	Other	Methyltransferase	Manually Curated	n/a	Curated Bacterial-type Methyltransferases (see referenced literature)	-	-	http://dx.doi.org/10.1186/1471-2105-9-454
TPMT	Thiopurine S-methyltransferase (TPMT)	Other	Methyltransferase	PFAM Database	PF05724	Thiocyanate methyltransferase [HOL1]	EC 2.1.1.9	Arabidopsis thaliana	https://dx.doi.org/10.1002%2Fanie.201000119
adh_short	Short chain dehydrogenase	Other	Oxidoreductase	PFAM Database	PF00106	Momilactone A synthase [OsMAS]	EC 1.1.1.295	Oryza sativa	http://dx.doi.org/10.1105/tpc.108.063677
adh_short_C2	Enoyl-(Acyl carrier protein) reductase	Other	Oxidoreductase	PFAM Database	PF13561	Momilactone A synthase [OsMAS]	EC 1.1.1.295	Oryza sativa	http://dx.doi.org/10.1105/tpc.108.063677
GMC_oxred_C	Glucose-methanol-choline oxidoreductase family	Other	Oxidoreductase	PFAM Database	PF05199	Long-chain alcohol oxidase [FAO3]	EC 1.1.3.20	Arabidopsis thaliana	http://dx.doi.org/10.1016/j.febslet.2004.07.086
GMC_oxred_N	Glucose-methanol-choline oxidoreductase family	Other	Oxidoreductase	PFAM Database	PF00732	Long-chain alcohol oxidase [FAO3]	EC 1.1.3.20	Arabidopsis thaliana	http://dx.doi.org/10.1016/j.febslet.2004.07.086
NAD_binding_1	Oxidoreductase NAD-binding domain	Other	Oxidoreductase	PFAM Database	PF00175	Ferredoxin--NADP reductase [LFNR1]	EC 1.18.1.2	Arabidopsis thaliana	http://dx.doi.org/10.1016/j.bbabio.2010.10.001
polyprenyl_synt	Polyprenyl synthetase	Other	Prenyl synthase	PFAM Database	PF00348	Geranylgeranyl pyrophosphate synthase [GGPS1]	EC 2.5.1.29	Capsicum annuum	http://dx.doi.org/10.1111/j.1365-313X.1992.00025.x
Prenyltransf	Putative undecaprenyl diphosphate synthase	Other	Prenyltransferase	PFAM Database	PF01255	Neryl diphosphate synthase [NDPS1]	EC 2.5.1.28	Solanum lycopersicum	http://dx.doi.org/10.1371/journal.pone.0119302
UbiA	UbiA prenyltransferase family	Other	Prenyltransferase	PFAM Database	PF01040	4-hydroxybenzoate polyprenyltransferase [PPT1]	EC 2.5.1.39	Arabidopsis thaliana	http://dx.doi.org/10.1007/s11103-004-1298-4
HMGL-like	HMGL-like	Other	Pyruvate carboxylase	PFAM Database	PF00682	Methylthioalkylmalate synthase [MAM1]	EC 2.3.3.-	Arabidopsis thaliana	http://dx.doi.org/10.1007/s00425-003-1184-3
Peptidase_S10	Serine carboxypeptidase	Other	Scl_acyltransferase	PFAM Database	PF00450	Sinapoylglucose:malate sinapoyltransferase [SNG1]	EC 2.3.1.92	Arabidopsis thaliana	http://dx.doi.org/10.1104/pp.107.098970
SE	Squalene epoxidase	Other	Squalene epoxidase	PFAM Database	PF08491	Squalene epoxidase [SQE1]	EC 1.14.14.17	Arabidopsis thaliana	http://dx.doi.org/10.1074/jbc.M611831200
SQS_PSY	Squalene/phytoene synthase	Other	Squalene/pythoene synthase	PFAM Database	PF00494	Phytoene synthase [PSY1]	EC 2.5.1.32	Solanum lycopersicum	http://dx.doi.org/10.1104/pp.105.1.405
ERG4_ERG24	Ergosterol biosynthesis ERG4/ERG24 family	Other	Sterol Reductase	PFAM Database	PF01222	Delta(14)-sterol reductase [FK]	EC 1.3.1.70	Arabidopsis thaliana	http://dx.doi.org/10.1101/gad.14.12.1485
Lycopene_cycl	Lycopene cyclase protein	Other	Terpene synthase	PFAM Database	PF05834	Lycopene beta-cyclase [Lycb]	EC 5.5.1.19	Capsicum annuum	http://dx.doi.org/10.1046/j.1365-313X.1995.08030417.x
Trp_syntA	Tryptophan synthase alpha chain	Other	Tryptophan synthase	PFAM Database	PF00290	Tryptophan synthase Alpha subunit [Bx1]	EC 4.2.1.20	Zea mays	http://dx.doi.org/10.1126/science.277.5326.696

## Sheet: SI Table 2
Parameter	Scores*							Cluster Counts							Comments
	SLY	SOR	CSA	ORZ	ARA	ZEA	Average	SLY	SOR	CSA	ORZ	ARA	ZEA	Total
cdh_0.2	80	83	0	92	85	76	69.33	35	36	18	33	31	23	176
cdh_0.3	80	83	96	92	85	76	85.33	36	42	20	34	34	23	189
cdh_0.4	80	83	96	92	85	76	85.33	41	48	25	44	37	25	220
cdh_0.5	80	83	96	92	85	76	85.33	47	54	30	55	45	29	260	default parameter
cdh_0.6	80	83	96	92	85	76	85.33	52	61	37	67	50	39	306
cdh_0.7	80	83	96	92	85	76	85.33	60	75	50	77	57	44	363
cdh_0.8	80	83	96	92	85	76	85.33	71	87	52	88	66	48	412
cdh_0.9	80	83	96	92	85	76	85.33	83	97	52	97	73	52	454
cdh_1.0	80	83	96	92	85	76	85.33	91	104	53	102	76	58	484
cutoff_x0.2	52	93	0	30	74	-21	38	13	13	6	13	20	4	69
cutoff_x0.4	94	93	0	78	76	-22	53.17	20	21	13	20	25	6	105
cutoff_x0.6	94	93	0	98	85	77	74.5	29	34	20	33	31	10	157
cutoff_x0.8	93	93	96	96	88	77	90.5	39	43	25	41	36	18	202
cutoff_x1.0	80	83	96	92	85	76	85.33	47	54	30	55	45	29	260	default parameter
cutoff_x1.2	77	83	96	91	76	75	83	62	64	35	67	49	39	316
cutoff_x1.4	77	76	96	90	76	75	81.67	71	75	39	74	53	49	361
cutoff_x1.6	77	76	80	88	72	75	78	81	85	48	83	65	61	423
cutoff_x1.8	75	73	61	88	71	75	73.83	91	95	62	95	77	73	493
cutoff_x2.0	69	70	61	88	70	75	72.17	99	106	69	103	85	90	552
cutoff_x2.5	63	66	58	86	68	42	63.83	121	128	81	123	99	115	667
cutoff_x3.0	26	-76	56	86	43	41	29.33	137	136	90	139	114	128	744
*) Score is calculated by comparing results of detected known clusters. (+1 for matching gene, -0.5 for absent gene, and -0.1 for extra gene; then converted to a percentage ratio)
Legends :
SLY	Solanum lycopersicum
SOR	Sorghum bicolor
CSA	Cucumis sativus
ORZ	Oryza sativa
ARA	Arabidopsis thaliana
ZEA	Zea mays

## Sheet: SI Table 3
Name	Rules
Putative	minimum(4, [{Other} | {Terpene} | {Saccharide} | {Lignan} | {Alkaloid} | {Polyketide}], [])
Terpene	minimum(3, [{Other} | {Terpene} | {Saccharide} | {Lignan} | {Alkaloid} | {Polyketide}], [{Terpene}])
Saccharide	minimum(3, [{Other} | {Terpene} | {Saccharide} | {Lignan} | {Alkaloid} | {Polyketide}], [{Saccharide}])
Lignan	minimum(3, [{Other} | {Terpene} | {Saccharide} | {Lignan} | {Alkaloid} | {Polyketide}], [{Lignan}])
Alkaloid	minimum(3, [{Other} | {Terpene} | {Saccharide} | {Lignan} | {Alkaloid} | {Polyketide}], [{Alkaloid}])
Polyketide	minimum(3, [{Other} | {Terpene} | {Saccharide} | {Lignan} | {Alkaloid} | {Polyketide}], [{Polyketide}])
Explanations
* Minimum(x, [A|B], [C|D]) means that the cluster should contain at least x biosynthetic genes, of which at least one of them is C or D, and the rest is either A or B
** For the list of {Terpene}, {Others}, etc. domains please refer to SI Table 1 (column 'Category')
*** If a cluster met more than 1 rules described above, it will be annotated as a hybrid cluster (e.g. Alkaloid-Terpene), with the exception of Putative cluster (which will not be included in the hybrid name, e.g. Putative + Alkaloid = Alkaloid)

## Sheet: SI Table 4
Species	Assembly	Gene counts	Source		Coexpression Data	Detected Clusters	Runtime (mins)*
			Database	Format
Arabidopsis thaliana	GCA_000001735.1	25006	ncbi	GenBank	33 datasets (NCBI GEO)	45	759
Arabis alpina	GCA_000733195.1	17779	ncbi	GenBank	-	35	18
Arachis duranensis	GCF_000817695.1	32068	ncbi	GenBank	-	34	23
Arachis ipaensis	GCF_000816755.1	35460	ncbi	GenBank	-	34	28
Beta vulgaris	GCA_000511025.2	18285	ncbi	GenBank	-	34	24
Brachypodium distachyon	Bdistachyon_314_v3.1	30275	phytozome	GFF + FASTA	-	29	13
Brachypodium stacei	Bstacei_316_v1.1	27546	phytozome	GFF + FASTA	-	43	16
Brassica napus	GCF_000686985.1	84231	ncbi	GenBank	-	68	39
Brassica oleracea	GCF_000695525.1	41432	ncbi	GenBank	-	34	17
Brassica rapa	GCF_000309985.1	38188	ncbi	GenBank	-	51	30
Cajanus cajan	GCA_000340665.1	28716	ncbi	GenBank	-	23	15
Camelina sativa	GCF_000633955.1	78029	ncbi	GenBank	-	88	68
Cicer arietinum	GCF_000331145.1	22058	ncbi	GenBank	-	28	24
Citrus sinensis	GCF_000317415.1	22283	ncbi	GenBank	-	41	26
Cucumis sativus	GCA_000004075.2	20534	ncbi	GenBank	-	30	12
Elaeis guineensis	GCF_000442705.1	22135	ncbi	GenBank	-	18	52
Fragaria vesca	GCF_000184155.1	23143	ncbi	GenBank	-	35	22
Glycine max	GCA_000004515.3	49788	ncbi	GenBank	6 datasets (NCBI GEO)	76	51
Gossypium raimondii	GCA_000327365.1	34491	ncbi	GenBank	-	47	24
Kalanchoe marnieriana	Kmarnieriana_309_v1.1	38302	phytozome	GFF + FASTA	-	62	26
Malus domestica	GCF_000148765.1	41917	ncbi	GenBank	-	51	28
Manihot esculenta	Mesculenta_305_v6.1	27930	phytozome	GFF + FASTA	-	36	16
Medicago truncatula	GCA_000219495.2	38681	ncbi	GenBank	-	54	31
Musa acuminata malaccensis	GCF_000313855.2	28394	ncbi	GenBank	-	33	27
Oryza brachyantha	GCF_000231095.1	21030	ncbi	GenBank	-	37	13
Oryza sativa Indica	GCA_000004655.2	33992	ncbi	GenBank	-	54	37
Oryza sativa Japonica	GCA_001433935.1	34335	ncbi	GenBank	11 datasets (NCBI GEO)	46	17
Panicum virgatum	Pvirgatum_273_v1.1	49593	phytozome	GFF + FASTA	-	53	104
Phaseolus vulgaris	GCF_000499845.1	25740	ncbi	GenBank	-	36	18
Physcomitrella patens	Ppatens_318_v3.3	27319	phytozome	GFF + FASTA	-	9	8
Populus trichocarpa	Ptrichocarpa_210_v3.0	35646	phytozome	GFF + FASTA	-	48	25
Prunus mume	GCF_000346735.1	21808	ncbi	GenBank	-	33	19
Prunus persica	Ppersica_298_v2.1	24199	phytozome	GFF + FASTA	-	33	18
Salix purpurea	Spurpurea_289_v1.0	29309	phytozome	GFF + FASTA	-	33	25
Sesamum indicum	GCF_000512975.1	22712	ncbi	GenBank	-	41	21
Setaria italica	GCA_000263155.2	29732	ncbi	GenBank	-	50	24
Setaria viridis	Sviridis_311_v1.1	32484	phytozome	GFF + FASTA	-	51	20
Solanum lycopersicum	GCF_000188115.3	25305	ncbi	GenBank	4 datasets (NCBI GEO), 10 datasets (TFGD)	45	124
Solanum pennellii	GCF_001406875.1	26185	ncbi	GenBank	-	45	24
Solanum tuberosum	Stuberosum_206_v3.4	31471	phytozome	GFF + FASTA	-	51	23
Sorghum bicolor	Sbicolor_313_v3.1	30351	phytozome	GFF + FASTA	-	54	22
Theobroma cacao	GCA_000403535.1	24248	ncbi	GenBank	-	48	24
Vigna angularis	GCA_001190045.1	29769	ncbi	GenBank	-	40	16
Vigna radiata	GCF_000741045.1	24365	ncbi	GenBank	-	42	19
Vitis vinifera	GCA_000003745.2	20833	ncbi	GenBank	-	46	26
Zea mays	GCA_000005005.5	35545	ncbi	GenBank	9 datasets (NCBI GEO)	34	59
Ziziphus jujuba	GCF_000826755.1	23356	ncbi	GenBank	-	49	23
*) Runs were performed on 2,100 Mhz processors on a computing machine with 64 GB RAM.

## Sheet: SI Table 5
Source	ID	Samples	Organism	Annotations	Normalization	Title	Treatment	Type	Tissue
GEO	GSE53641	204	Arabidopsis thaliana	TAIR10	Counts	Expression profiling during arabidopsis/downy mildew interaction reveals a highly-expressed effector that attenuates responses to salicylic acid.	Hyaloperonospora arabidopsidis	Parasite	Seedling
GEO	GSE51720	97	Arabidopsis thaliana	TAIR10	Counts	EXPRSS: an Illumina based high-throughput expression-profiling method to reveal transcriptional dynamics - II	Flagellin	MAMP	Leaf
GEO	GSE39463	48	Arabidopsis thaliana	TAIR10	Counts	Time-course RNA-seq analysis of the barley MLA1 immune receptor-mediated response to barley powdery mildew fungus Bgh in Arabidopsis thaliana	Blumeria graminis	Fungi	Leaf
GEO	GSE48247	42	Arabidopsis thaliana	TAIR10	Counts	The Nuclear Immune Receptor RPS4 Is Required for RRS1SLH1-Dependent Constitutive Defense Activation in Arabidopsis thaliana.	Pseudomonas fluorescens	Bacteria	Leaf
GEO	GSE45989	25	Arabidopsis thaliana	TAIR10	Counts	EXPRSS: an Illumina based high-throughput expression-profiling method to reveal transcriptional dynamics - I	Flagellin	Bacteria	Leaf
GEO	GSE72548	24	Arabidopsis thaliana	TAIR10	Counts	RNA-seq analysis of Arabidopsis thaliana wild-type roots and type-A arr3,4,5,6,7,8,9,15 mutant roots non-infected and infected with Heterodera schachtii nematodes	Heterodera schachtii	Nematode	Root
GEO	GSE56922	20	Arabidopsis thaliana	TAIR10	TMM	Global variation of gene expression induced by constitutive activation of the NIK receptor in Arabidopsis	Cabbage leaf curl virus (CaLCuV)	Virus	Leaf
GEO	GSE48524	22	Glycine max	275_Wm82.a2.v1_a	CPM	Comparative Transcriptomics of Soybean Near Isogenic Lines in Response to Phytophthora sojae	Phytophthora sojae	Pathogen	Seedling
GEO	GSE66861	18	Glycine max	275_Wm82.a2.v1	Counts	Transcriptome profiles in compatible and incompatible interactions between soybean and Fusarium oxysporum	Fusarium oxysporum	Fungi	Seedling
GEO	GSE67588	33	Oryza sativa	323_v7.0	Counts	Host transcriptional reprogramming across diverse strains of the rice bacterial leaf streak pathogen Xanthomonas oryzae pv.oryzicola	Xanthomonas oryzae pv. oryzicola	Bacteria	Leaf
GEO	GSE35843	21	Oryza sativa	323_v7.0	Counts	Transcriptional reprogramming by root knot and migratory nematode infection in rice	Meloidogyne graminicola, Hirschmanniella oryzae	Nematode	Root
GEO	GSE62488	18	Oryza sativa	323_v7.0	FPKM	Comparative transcriptome profiling of a rice line carrying Xa39 and its parents triggered by Xanthomonas oryzae pv. oryzae provides novel insights into the broad-spectrum hypersensitive response	Xanthomonas oryzae pv. oryzae	Bacteria	Leaf
GEO	GSE77331	10	Oryza sativa	323_v7.0	FPKM	Large-scale rewiring of innate immunity circuitry and microRNA regulation during initial rice blast infection [RNA-Seq]	Magnaporthe oryzae / Magnaporthe grisea	Fungi	Leaf
TFGD	D007	21	Solanum lycopersicum	ITAG2.4	RPKM	Transcriptome sequencing of tomato leaves treated with different bacteria and PAMPs	DC3000 + others	Bacteria	Leaf
TFGD	D013	20	Solanum lycopersicum	ITAG2.4	RPKM	Domain-wise effect of AvrPto on the tomato transcriptome 6 hours post inoculation	Pst DC3000 with AvrPto deletion	Bacteria	Leaf
TFGD	D010	18	Solanum lycopersicum	ITAG2.4	RPKM	Transcriptome sequencing of leaves of resistant (RG-PtoR) and susceptible (RG-prf3 and RG-prf19) tomato plants treated with Pst DC3000	Pst DC3000 / resistant vs susceptible plants	Bacteria	Leaf
TFGD	D014	18	Solanum lycopersicum	ITAG2.4	RPKM	Transcriptome sequencing of Pti1 silenced plants after treatment of Pst DC3000ΔAvrPtoΔAvrPtoB	Pst DC3000 / plant with deletion in prf3	Bacteria	Leaf
GEO	GSE64087	12	Solanum lycopersicum	ITAG2.4	FPKM	RNA-seq analysis reveals the role of red light in resistance against Pseudomonas syringae pv. tomato DC3000 in tomato plants	Pto DC3000, Light	Bacteria	Leaf
TFGD	D011	9	Solanum lycopersicum	ITAG2.4	RPKM	Transcriptome sequencing of tomato leaves trated with diferent Pst DC3000 mutant strains	Pst DC3000 mutant strains	Bacteria	Leaf

## Sheet: SI Table 6
Source	ID	Samples	Organism	Annotations	Normalization	Title	Treatment	Type	Tissue
GEO	GSE74488	215	Arabidopsis thaliana	TAIR10	log2-norm	RNA-Seq of single cells from regenerating Arabidopsis root	Root tip decapitation	Stress	Root
GEO	GSE70796	71	Arabidopsis thaliana	TAIR10	FPKM	Transcription targets of ASYMMETRIC LEAVES 2 (AS2), KANADI1 (KAN), REVOLUTA (REV) and SHOOT MERISTEMLESS (STM) genes	Dexamethasone	Hormone	Seedling
GEO	GSE64410	48	Arabidopsis thaliana	TAIR10	Counts	Translatome analyses of opposing tissue-specific brassinosteroid signals orchestrating root meristem differentiation	Brassinosteroid	Hormone	Root
GEO	GSE74856	36	Arabidopsis thaliana	TAIR10	RPKM	Identification of plant vacuolar transporters mediating phosphate storage	Inorganic phosphate starvation	Stress	Seedling
GEO	GSE59699	36	Arabidopsis thaliana	TAIR10	FPKM	Cryptochromes interact directly with PIFs to control plant growth in limiting blue light	Light	Stress	Seedling
GEO	GSE67956	36	Arabidopsis thaliana	TAIR10	Counts	BCAA catabolic mutants in prolonged darkness	Light	Stress	Leaf
GEO	GSE46226	31	Arabidopsis thaliana	TAIR10	log2-norm	RNA-Seq of single cells from the Arabidopsis root	Root tip decapitation	Stress	Root
GEO	GSE77017	24	Arabidopsis thaliana	TAIR10	Counts	SHORT-ROOT Deficiency Alleviates the Cell Death Phenotype of the Arabidopsis catalase2 Mutant under Photorespiration-Promoting Conditions	Photorespiration	Stress	Seedling
GEO	GSE64501	24	Arabidopsis thaliana	TAIR10	FPKM	Physiological and transcriptome responses to elevated CO2 and magnesium in Arabidopsis thaliana	CO2, Mg concentrations	Stress	Root, Shoot
GEO	GSE61542	24	Arabidopsis thaliana	TAIR10	RPKM - ?	Quantitative trait loci mapping and transcriptome analysis reveal candidate genes regulating the response to ozone in Arabidopsis thaliana	Ozone	Stress	Leaf
GEO	GSE64870	22	Arabidopsis thaliana	TAIR10	Counts	Transcriptional response to UV treatment in several Arabidopsis thaliana accessions	Light	Stress	Seedling
GEO	GSE79855	20	Arabidopsis thaliana	TAIR10	Counts	Transcriptome analysis of apoplastic reactive oxygen species (ROS) signaling and dissection of the roles of WRKY25, WRKY33 and WRKY75 in the transcriptional reprogramming triggered by apoplastic ROS	Ozone	Stress	Leaf
GEO	GSE57252	21	Glycine max	275_Wm82.a2.v1_a	Counts	Comprehensive characterization and RNA-Seq profiling of the HD-Zip transcription factor family in soybean (Glycine max) during dehydration and salt stress	Drought, salt	Stress	Root
GEO	GSE74793	475	Oryza sativa	323_v7.0	Counts (Normalized)	Rice gene expression in heat stress and dehydration stress - time series	Heat, dehydration	Stress	Leaf
GEO	GSE36696	20	Oryza sativa	323_v7.0	RPKM	Comparative transcriptome analysis of transporters, phytohormone and lipid metabolism pathways in response to arsenic stress in rice (Oryza sativa L.)	Arsenic	Stress	Root, Shoot
GEO	GSE57950	18	Oryza sativa	323_v7.0	FPKM	Molecular dissection of drought tolerance mechanisms in rice by comparative deep transcriptome sequencing	Drought	Stress	Leaf
GEO	GSE71723	94	Zea mays	GCA_000005005.5_t	FPKM	Genome-wide analysis of alternative splicing during development and drought in Zea mays	Drought	Stress	Various
GEO	GSE71046	32	Zea mays	GCA_000005005.5_s	FPKM	Maize (Zea mays) leaf transcriptome analysis under abiotic stress in wild type and RNA Polymerase IV mutant	Drought, salt	Stress	Leaf

## Sheet: SI Table 7
Source	ID	Samples	Organism	Annotations	Normalization	Title	Treatment	Type	Tissue
GEO	GSE80744	728	Arabidopsis thaliana	TAIR10	upper-quartile	Epigenomic and genome structural diversity in a worldwide collection of Arabidopsis thaliana	None	Cultivars	Leaf
GEO	GSE54680	323	Arabidopsis thaliana	TAIR10	RPKM	DNA methylation variation in Arabidopsis has a genetic basis and appears to be involved in local adaptation	Temperature	Cultivars	Leaf
GEO	GSE43858	144	Arabidopsis thaliana	TAIR10	FPKM	Patterns of Population Epigenomic Diversity in Arabidopsis thaliana (RNA-Seq)	None	Cultivars	Leaf
GEO	GSE64740	64	Arabidopsis thaliana	TAIR10	Counts	Hybrid Mimics and Hybrid Vigor in Arabidopsis (F4 data)	Breeding	Genotypes	Seedling
GEO	GSE53197	51	Arabidopsis thaliana	TAIR10	FPKM	Multiple tissue RNA sequencing of 17 Arabidopsis thaliana MAGIC founder accessions	None	Cultivars	Various
GEO	GSE43865	42	Arabidopsis thaliana	TAIR10	Counts	Genome-wide analysis of LINK1 and LINK2 effects on the Arabidopsis transcriptome	Light	Cultivars	Seedling
GEO	GSE30720	42	Arabidopsis thaliana	TAIR10	RPKM	Seedling transcriptome sequencing of the Arabidopsis thaliana MAGIC founder accessions	None	Cultivars	Seedling
GEO	GSE74692	41	Arabidopsis thaliana	TAIR10	FPKM	Transcriptomics analysis of developing wild type and val1 mutant Arabidopsis embryos	Val1	Genotypes	Seed
GEO	GSE53198	38	Arabidopsis thaliana	TAIR10	FPKM	Root transcriptomes for the 19 parents of the Arabidopsis thaliana MAGIC lines	None	Cultivars	Root
GEO	GSE64475	34	Arabidopsis thaliana	TAIR10	Counts	Alterations to hormone regulated defense and stress response networks contribute to the greater growth of Arabidopsis F1 hybrids	None	Cultivars	Seedling
GEO	GSE55482	27	Arabidopsis thaliana	TAIR10	FPKM	Transcriptomes for hybrids (F1s) between 18 Arabidopsis thaliana parents of the Multiparent Advanced Generation Inter-Cross (MAGIC) genetic mapping resource	Crosses	Cultivars	Seedling
GEO	GSE53952	27	Arabidopsis thaliana	TAIR10	FPKM	RNASeq of Developing Arabidopsis Seeds Producing Hydroxy-Fatty Acids	Time	Genotypes	Seed
GEO	GSE46153	30	Glycine max	275_Wm82.a2.v1_a	FPKM	Metabolic and Transcriptional Reprogramming in Developing Soybean (Glycine max) Embryos	Time	Developmental	Seed
GEO	GSE57606	30	Glycine max	275_Wm82.a2.v1_a	Counts (Normalized)	Gene Expression Changes in the Development of the Soybean Seed-Cotyledon Stage	Time	Tissues	Seed
GEO	GSE57349	25	Glycine max	275_Wm82.a2.v1_a	Counts (Normalized)	Gene Expression Changes in the Development of the Soybean Seed-Globular Stage	Time	Tissues	Seed
GEO	GSE57350	24	Glycine max	275_Wm82.a2.v1_a	Counts (Normalized)	Gene Expression Changes in the Development of the Soybean Seed-Heart Stage	None	Tissues	Seed
GEO	GSE73609	239	Oryza sativa	323_v7.0	Counts (Normalized)	Rice gene expression in irrigated and rainfed fields during two seasons	Time	Environmental	Leaf
GEO	GSE68299	14	Oryza sativa	323_v7.0	FPKM	Regulation of histone methylation and gene expression reprogramming in rice inflorescence meristem	Histone modifications	Genotypes	Leaf
GEO	GSE41797	12	Oryza sativa	GCA_001433935.1	RPKM	Transcriptome Analysis of Rice Root Heterosis by RNA-Seq	Time	Strains	Root
GEO	GSE30367	10	Oryza sativa	323_v7.0	Counts	Transcriptome analysis of rice roots and tips in early development by massive parallel sequencing	Time	Tissues	Root
TFGD	D003	75	Solanum lycopersicum	ITAG2.4	RPKM	Transcriptome profiling of pennellii ILs	Breeding	Genotypes	Fruit
TFGD	D009	66	Solanum lycopersicum	ITAG2.4	RPKM	Tissue-specific transcriptome profiling of Solanum pimpinellifolium ovaries and fruit using LCM-coupled to RNA-seq	Time	Cultivars	Fruit
TFGD	D008	54	Solanum lycopersicum	ITAG2.4	RPKM	Transcriptome or gene expression of various fruit tissue in FW3.2 NILs	Time	Cultivars	Fruit
TFGD	D006	46	Solanum lycopersicum	ITAG2.4	RPKM	Transcriptome analysis of various tissues in wild species S. pimpinellifolium, LA1589	None	Tissues	Various
GEO	GSE49289	18	Solanum lycopersicum	ITAG2.4	RPKM	Transcriptome profiling of tomato fruits of a FRUITFULL-suppressed line and rin mutant by next generation RNA sequencing	FUL1/FUL2 suppression	Genotypes	Fruit
GEO	GSE61014	17	Solanum lycopersicum	ITAG2.4	Counts	Reprogramming of primary metabolism facilitates metabolic engineering of bioactives in tomato fruit	WT (MicroTom), AtMYB12, Del/Ros and Indigo	Genotypes	Fruit
GEO	GSE64981	14	Solanum lycopersicum	ITAG2.4	RPKM	Transcriptome Profiling of Tomato Fruit Development Reveals Transcription Factors Associated with Ascorbic Acid, Carotenoid and Flavonoid Biosynthesis	Time	Cultivars	Fruit
TFGD	D004	14	Solanum lycopersicum	ITAG2.4	RPKM	Transcriptome analysis of various tissues in tomato cultivar Heinz and the wild relative Solanum pimpinellifolium	None	Tissues	Various
GEO	GSE57337	94	Zea mays	GCA_000005005.5_t	FPKM	Genome-wide analysis of alternative splicing in Zea mays: landscape and genetic regulation	None	Genotypes	Leaf
GEO	GSE50191	68	Zea mays	284_5b	FPKM	Maize proteome and transcriptome atlas	None	Tissues	Various
GEO	GSE43142	46	Zea mays	GCA_000005005.5_t	FPKM	Conservation and Divergence of Transcriptomic and Epigenomic Variations in Maize Hybrids	Breeding	Genotypes	Seedling
GEO	GSE51047	32	Zea mays	GCA_000005005.5_t	FPKM	Regulatory Modules Controlling Maize Inflorescence Architecture: mRNA-seq data	Time	Tissues	Various
GEO	GSE61333	24	Zea mays	GCA_000005005.5_s	FPKM	Transcriptomic analyses indicate that ligule initiation recapitulates gene expression patterns that occur at lateral branching	None	Tissues	Leaf
GEO	GSE62778	22	Zea mays	GCA_000005005.5_s	FPKM	RNA sequencing of laser-capture microdissected compartments of the maize kernel identifies regulatory modules associated with endosperm cell differentiation	Pollination	Tissues	Fruit
GEO	GSE38487	20	Zea mays	GCA_000005005.5_s	Counts	Unraveling the KNOTTED1 regulatory network in maize meristems	None	Genotypes	Leaf, Tassels

## Sheet: SI Table 8
Cluster Number	Cluster Size	Cluster Type	Cluster	Cluster Name	P
					CD-HIT Unfiltered	CD-HIT Filtered
1	14	Hybrid	Predicted	NA	0.789233	0.817112
2	16	Putative	Predicted	NA	0.516516	0.561051
3	6	Saccharide	Predicted	NA	0.885865	0.909347
4	8	Putative	Predicted	NA	0.684474	0.72744
5	7	Alkaloid	Predicted	NA	0.955805	0.967376
6	19	Putative	Predicted	NA	0.000141432	0.00012948
7	10	Saccharide	Predicted	NA	0.994923	0.591392
8	9	Lignan	Predicted	NA	0.998446	0.997359
9	17	Saccharide	Predicted	NA	0.00382361	4e-05
10	17	Terpene	Predicted	NA	0.398709	0.450958
11	19	Saccharide	Predicted	NA	0.20889	0.179781
12	27	Saccharide	Predicted	NA	0.997259	0.920044
13	11	Hybrid	Predicted	NA	0.771288	0.667138
14	6	Terpene	Predicted	NA	0.993075	0.99455
15	19	Polyketide	Predicted	NA	0.994793	0.996548
16	8	Saccharide	Predicted	NA	0.992076	0.950406
17	10	Saccharide	Predicted	NA	0.996328	0.99613
18	15	Saccharide	Predicted	NA	0.999516	0.999679
19	13	Polyketide	Predicted	NA	0.328167	0.375595
20	16	Putative	Predicted	NA	0.381039	0.431065
21	21	Lignan	Predicted	NA	0.998553	0.998248
22	10	Terpene	Predicted	NA	0.998487	0.997895
23	12	Saccharide	Predicted	NA	0.139849	0.184051
24	7	Terpene	Predicted	NA	0.000164871	0.000194828
25	6	Hybrid	Predicted	NA	0.996696	0.997473
26	8	Saccharide	Predicted	NA	0.166169	0.198923
27	9	Putative	Predicted	NA	0.30061	0.371208
28	15	Saccharide	Predicted	NA	0.842904	0.876107
29	7	Alkaloid	Predicted	NA	2.15e-06	3.6e-06
30	12	Alkaloid	Predicted	NA	0.999389	0.999796
31	7	Hybrid	Predicted	NA	0.000268299	0.000411058
32	12	Hybrid	Known	Arabidiol / Baruol	1.28e-32	2.92e-40
33	14	Saccharide	Predicted	NA	0.999739	0.999752
34	8	Terpene	Predicted	NA	9.62e-07	5.55e-07
35	13	Hybrid	Predicted	NA	0.979869	0.97333
36	8	Terpene	Predicted	NA	0.855287	0.877039
37	8	Terpene	Known	Tirucalla	0.00398877	0.000110441
38	21	Saccharide	Predicted	NA	3.38e-20	4.23e-23
39	4	Hybrid	Known	Marneral	5.22e-10	7.03e-10
40	4	Terpene	Known	Thalianol	1.2e-17	1.94e-17
41	8	Hybrid	Predicted	NA	0.825148	0.872593
42	7	Saccharide	Predicted	NA	0.829038	0.821678
43	11	Putative	Predicted	NA	0.988269	0.991825
44	8	Terpene	Predicted	NA	0.0805694	0.048673
45	8	Putative	Predicted	NA	0.91925	0.798927

## Sheet: SI Table 9
Probe	Locus tag	Cluster type	Cluster number	Associated pathway
264873_at	AT1G24100	saccharide-alkaloid	1	Aliphatic glucosinolate biosynthesis; Indolic and benzenic glucosinolate biosynthesis
263034_at	AT1G24020	saccharide-alkaloid	1
265012_at	AT1G24470	putative	2
265014_at	AT1G24430	putative	2
261806_at	AT1G30510	saccharide	3
261807_at	AT1G30515	saccharide	3
261804_at	AT1G30530	saccharide	3	Quercetin glycoside biosynthesis
262693_at	AT1G62780	alkaloid	4
262694_at	AT1G62790	alkaloid	4
262667_at	AT1G62810	alkaloid	4
266155_at	AT1G64950	saccharide	6
262882_at	AT1G64900	saccharide	6
262881_at	AT1G64890	saccharide	6
261921_at	AT1G65900	lignan	7
245724_at	AT1G73390	saccharide	8
245728_at	AT1G73340	saccharide	8
260094_at	AT1G73250	saccharide	8
263120_at	AT1G78490	terpene	9
263133_at	AT1G78450	terpene	9
263134_at	AT1G78570	terpene	9	UDP-rhamnose biosynthetic process
263132_at	AT1G78560	terpene	9
263124_at	AT1G78480	terpene	9
263513_at	AT2G12400	saccharide	10
263636_at	AT2G11910	saccharide	10
266150_s_at	AT2G12290	saccharide	10
266802_at	AT2G22900	saccharide	11
267254_at	AT2G23030	saccharide	11
267252_at	AT2G23100	saccharide	11
267264_at	AT2G22970	saccharide	11
267256_s_at	AT2G23000	saccharide	11
267257_at	AT2G23080	saccharide	11
267251_at	AT2G23070	saccharide	11
245084_at	AT2G23290	saccharide-terpene	12
245074_at	AT2G23200	saccharide-terpene	12
267381_at	AT2G26190	polyketide	14
266841_at	AT2G26150	polyketide	14
267375_at	AT2G26300	polyketide	14
267373_at	AT2G26280	polyketide	14
267377_at	AT2G26250	polyketide	14
267374_at	AT2G26230	polyketide	14
263461_at	AT2G31800	saccharide	16
263473_at	AT2G31750	saccharide	16
263460_at	AT2G31810	saccharide	16
263804_at	AT2G40270	saccharide	17
263377_at	AT2G40220	saccharide	17
263382_at	AT2G40230	saccharide	17
263774_at	AT2G40280	saccharide	17
263831_at	AT2G40300	saccharide	17
263822_at	AT2G40240	saccharide	17
259155_at	AT3G10330	putative	19
258943_at	AT3G10400	putative	19
258925_at	AT3G10420	putative	19
259148_at	AT3G10350	putative	19
256781_at	AT3G13650	lignan	20
256785_at	AT3G13720	lignan	20
256786_at	AT3G13740	lignan	20
256769_at	AT3G13690	lignan	20
256789_at	AT3G13672	lignan	20
256770_at	AT3G13700	lignan	20
257746_at	AT3G29200	terpene	21
257744_at	AT3G29230	terpene	21
256924_at	AT3G29590	saccharide	22
257288_at	AT3G29670	saccharide	22
256692_at	AT3G32050	terpene	23
252618_at	AT3G45140	saccharide-terpene	24	Oxylipin biosynthesis
252612_at	AT3G45160	saccharide-terpene	24
251740_at	AT3G56070	saccharide	26
251745_at	AT3G55980	saccharide	26
251742_at	AT3G56050	saccharide	26
251773_at	AT3G55960	saccharide	26
251771_at	AT3G56000	saccharide	26
251665_at	AT3G57040	alkaloid	27
251680_at	AT3G57060	alkaloid	27
251658_at	AT3G57020	alkaloid	27
254867_at	AT4G12240	alkaloid	28
254814_at	AT4G12340	alkaloid	28
254812_at	AT4G12250	alkaloid	28
245624_at	AT4G14090	saccharide-alkaloid	29
245544_at	AT4G15270	saccharide-terpene	30
245553_at	AT4G15370	saccharide-terpene	30	Baruol biosynthesis
245550_at	AT4G15330	saccharide-terpene	30	Arabidiol biosynthesis
245556_at	AT4G15400	saccharide-terpene	30
245547_at	AT4G15300	saccharide-terpene	30
245545_at	AT4G15280	saccharide-terpene	30
245352_at	AT4G15490	saccharide	31
245253_at	AT4G15440	saccharide	31
245528_at	AT4G15530	saccharide	31
245289_at	AT4G15470	saccharide	31
245561_at	AT4G15500	saccharide	31
245368_at	AT4G15510	saccharide	31
245560_at	AT4G15480	saccharide	31
245277_at	AT4G15550	saccharide	31
254232_at	AT4G23600	lignan-alkaloid	33
254228_at	AT4G23620	lignan-alkaloid	33
254229_at	AT4G23610	lignan-alkaloid	33
254234_at	AT4G23680	lignan-alkaloid	33
249761_at	AT5G23970	terpene	34
246620_at	AT5G36220	terpene	35
249691_at	AT5G36170	terpene	35	Tirucalla-7;24-dien-3b-ol
249687_at	AT5G36150	terpene	35	Tirucalla-7;24-dien-3b-ol
249690_at	AT5G36210	terpene	35
249686_at	AT5G36140	terpene	35	Tirucalla-7;24-dien-3b-ol
249544_at	AT5G38110	saccharide	36
249599_at	AT5G37990	saccharide	36
249542_at	AT5G38140	saccharide	36
249546_at	AT5G38150	saccharide	36
249567_at	AT5G38020	saccharide	36
249195_s_at	AT5G42500	lignan-terpene	37
248726_at	AT5G47960	terpene	38
248739_at	AT5G48030	terpene	38
248724_at	AT5G47970	terpene	38
248632_at	AT5G49010	lignan-polyketide	39
248634_at	AT5G49030	lignan-polyketide	39
248211_at	AT5G54010	saccharide	40
247949_at	AT5G57220	putative	41	Indolic and benzenic glucosinolate biosynthesis
247926_at	AT5G57280	putative	41
247359_at	AT5G63560	putative	42
247392_at	AT5G63570	putative	42
247334_at	AT5G63610	putative	42
